# Supplementary material for: Hydrophobic Phenolic/Silica Hybrid Aerogels for Thermal Insulation: Effect of Methyl Modification Method
Source: Gels. 2025 Dec 20;12(1):4. doi: 10.3390/gels12010004 (PMC12841154; doi:10.3390/gels12010004)
Supplement: Supplementary file 1 [file gels-12-00004-s001.zip]

Archive with 1 entries (1 files):
- gels-4025866-supplementary.pdf
